# Supplementary material for: High Intra-Tumor Transforming Growth Factor Beta 2 Level as a Predictor of Poor Treatment Outcomes in Pediatric Diffuse Intrinsic Pontine Glioma
Source: Cancers (Basel). 2023 Mar 9;15(6):1676. doi: 10.3390/cancers15061676 (PMC10046593; doi:10.3390/cancers15061676)
Supplement: Supplementary file 1 [file cancers-15-01676-s001.zip]

Archive with 1 entries (1 files):
- cancers-2174803-supplementary.pdf
